# Supplementary material for: Perfluoroalkyl substances influence DNA methylation in school-age children highly exposed through drinking water contaminated from firefighting foam: a cohort study in Ronneby, Sweden
Source: Environ Epigenet. 2022 Feb 4;8(1):dvac004. doi: 10.1093/eep/dvac004 (PMC8931254; doi:10.1093/eep/dvac004)
Supplement: dvac004_Supp [file dvac004_supp.zip]

Archive with 1 entries (1 files):
- Supplemental xuetal.pdf
